# Supplementary material for: Comparative Genomic Analysis of Novel Bifidobacterium longum subsp. longum Strains Reveals Functional Divergence in the Human Gut Microbiota
Source: Microorganisms. 2021 Sep 8;9(9):1906. doi: 10.3390/microorganisms9091906 (PMC8470182; doi:10.3390/microorganisms9091906)
Supplement: Supplementary file 1 [file microorganisms-09-01906-s001.zip]

Archive with 7 entries (7 files):
- Supplementary Figure S1.tiff
- Supplementary Figure S2.tiff
- Supplementary Table S1.xlsx
- Supplementary Table S2.pdf
- Supplementary Table S3.xlsx
- Supplementary Table S4.xlsx
- Supplementary Table S5.xlsx
