# Supplementary material for: Comparative Genomic Analysis of Novel Bifidobacterium longum subsp. longum Strains Reveals Functional Divergence in the Human Gut Microbiota
Source: Microorganisms. 2021 Sep 8;9(9):1906. doi: 10.3390/microorganisms9091906 (PMC8470182; doi:10.3390/microorganisms9091906)
Supplement: Supplementary file 1 [file microorganisms-09-01906-s001.zip › Supplementary Table S1.xlsx]

## Sheet: Sheet 1
Strain	IMG Taxon ID or Genbank Ascension	Genome size (Mb)	GC content (%)	Scaffolds	N° of genes	Source	Isolation	Life Stage	Continent	Country
Bifidobacterium longum longum B42	2864530690	2.367	60.139	27	2082	IMG	Human	Infant	Europe	UK
Bifidobacterium longum longum B35	2864518289	2.255	60.056	13	1959	IMG	Human	Infant	Europe	UK
Bifidobacterium longum longum B34	2864516290	2.3	59.954	23	1998	IMG	Human	Infant	Europe	UK
Bifidobacterium longum longum B57	2864554029	2.368	60.127	30	2079	IMG	Human	Infant	Europe	UK
Bifidobacterium longum longum B38	2864522212	2.579	59.641	35	2384	IMG	Human	Infant	Europe	UK
Bifidobacterium longum longum JDM301	GCA_000092325.1	2.478	59.815	1	1959	Genbank	Human	Adult	Asia	China
Bifidobacterium longum longum BBMN68	GCA_000166315.1	2.266	59.946	1	1806	Genbank	Human	Adult	Asia	China
Bifidobacterium longum infantis ATCC 15697	GCA_000020425.1	2.833	59.863	1	2416	Genbank	Human	Infant	America	USA
Bifidobacterium longum longum B7	2864486729	2.39	60.05	49	2089	IMG	Human	Infant	Europe	UK
Bifidobacterium longum infantis B16	2864625244	2.546	59.756	28	2392	IMG	Human	Infant	Europe	UK
Bifidobacterium longum longum B84	2864606205	2.323	60.122	12	2023	IMG	Human	Infant	Europe	UK
Bifidobacterium longum longum ATCC 55813	GCA_000003135.1	2.396	59.662	114	2109	Genbank	Human	Infant	America	USA
Bifidobacterium longum longum CECT 7347	2627853716	2.327	60.049	128	2078	IMG	Human	Infant
Bifidobacterium longum longum B50	2864543266	2.55	60.334	40	2350	IMG	Human	Infant	Europe	UK
Bifidobacterium longum longum KACC 91563	GCA_000219455.1	2.396	59.819	3	1985	Genbank	Human	Infant	Asia
Bifidobacterium longum longum B58	2864556109	2.248	59.81	30	1946	IMG	Human	Infant	Europe	UK
Bifidobacterium longum longum UCD318	2503754034	2.274	59.748	342	2155	IMG	Human	Infant
Bifidobacterium longum longum B52	2864545617	2.544	60.336	37	2332	IMG	Human	Infant	Europe	UK
Bifidobacterium longum longum AH1206	2721755679	2.421	60	1	2144	IMG	Unknown	Unknown	Europe	Ireland
Bifidobacterium longum longum B6	2864484650	2.378	60.038	45	2078	IMG	Human	Infant	Europe	UK
Bifidobacterium longum infantis B11	2864615422	2.548	59.758	24	2388	IMG	Human	Infant	Europe	UK
Bifidobacterium longum infantis BIC1206122787	2675903416	2.789	59.817	57	2641	IMG	Human	Infant	Europe	Switzerland
Bifidobacterium longum longum 72B	2609460006	2.374	60.247	30	2053	IMG	Human	Unknown	Europe	Russia
Bifidobacterium longum longum B69	2864577996	2.223	60.097	15	1894	IMG	Human	Infant	Europe	UK
Bifidobacterium longum longum B83	2864604195	2.311	60.183	21	2009	IMG	Human	Infant	Europe	UK
Bifidobacterium longum infantis BIC1401212621b	2713896935	2.822	59.912	54	2668	IMG	Capsule	Unknown	Europe	Switzerland
Bifidobacterium longum longum B61	2864562266	2.439	60.079	21	2162	IMG	Human	Infant	Europe	UK
Bifidobacterium longum infantis B9	2864610631	2.548	59.756	29	2394	IMG	Human	Infant	Europe	UK
Bifidobacterium longum longum UCD306	2503754032	2.352	60.368	338	2168	IMG	Human	Infant
Bifidobacterium longum longum B27	2864503611	2.409	60.07	26	2121	IMG	Human	Infant	Europe	UK
Bifidobacterium longum infantis CBT BT1	2747842548	2.578	59.39	1	2279	IMG	Human	Infant	Asia	Korea
Bifidobacterium longum D2957	GCA_000478525.1	2.33	60.38	13	1987	Genbank	Human	Unknown	America	USA
Bifidobacterium longum infantis EK3	2609460013	2.565	59.379	38	2266	IMG	Human	Unknown	Europe	Russia
Bifidobacterium longum suis UCD391	2503754039	2.295	60.009	340	2185	IMG	Pig	Unknown
Bifidobacterium longum longum B70	2864579891	2.356	60.208	33	2069	IMG	Human	Infant	Europe	UK
Bifidobacterium longum longum B54	2864549913	2.313	60.16	20	2019	IMG	Human	Infant	Europe	UK
Bifidobacterium longum longum BLOI2	2639762743	2.418	59.962	72	2102	IMG	Human	Infant	Europe	Italy
Bifidobacterium longum longum B46	2864539049	2.385	60.078	30	2105	IMG	Human	Infant	Europe	UK
Bifidobacterium longum longum B23	2864495161	2.395	60.135	34	2105	IMG	Human	Infant	Europe	UK
Bifidobacterium longum longum B40	2864526607	2.3	60.173	19	1988	IMG	Human	Infant	Europe	UK
Bifidobacterium longum infantis BIB1401272845b	2713896938	2.787	59.824	56	2648	IMG	Capsule	Unknown	Europe	Germany
Bifidobacterium longum longum B48	2864541155	2.39	60.01	27	2110	IMG	Human	Infant	Europe	UK
Bifidobacterium longum longum B77	2864594190	2.254	60.055	17	1959	IMG	Human	Infant	Europe	UK
Bifidobacterium longum infantis B18	2864630016	2.584	59.455	23	2398	IMG	Human	Infant	Europe	UK
Bifidobacterium longum AM10-15B	2879645578	2.414	60.198	44	2096	IMG	Human	Unknown	Asia	China
Bifidobacterium longum longum B66	2864571265	2.546	60.338	64	2361	IMG	Human	Infant	Europe	UK
Bifidobacterium longum infantis UCD300	2503754027	2.523	59.585	445	2492	IMG	Human	Infant
Bifidobacterium longum longum EK5	2609459996	2.231	59.702	28	1857	IMG	Human	Unknown	Europe	Russia
Bifidobacterium longum longum B43	2864532773	2.417	60.198	32	2141	IMG	Human	Infant	Europe	UK
Bifidobacterium longum longum B60	2864560176	2.367	60.126	31	2089	IMG	Human	Infant	Europe	UK
Bifidobacterium longum longum B30	2864507856	2.411	60.071	28	2125	IMG	Human	Infant	Europe	UK
Bifidobacterium longum infantis UCD302	2503754029	2.469	59.642	406	2411	IMG	Human	Infant
Bifidobacterium longum infantis B55	2864634812	2.522	59.671	33	2302	IMG	Human	Infant	Europe	UK
Bifidobacterium longum longum B26	2864501508	2.39	60.131	32	2102	IMG	Human	Infant	Europe	UK
Bifidobacterium longum infantis B8	2864608229	2.548	59.756	28	2401	IMG	Human	Infant	Europe	UK
Bifidobacterium longum longum B32	2864512108	2.38	60.159	27	2090	IMG	Human	Infant	Europe	UK
Bifidobacterium longum longum B4	2864480486	2.376	60.031	44	2086	IMG	Human	Infant	Europe	UK
Bifidobacterium longum longum B21	2864493029	2.406	60.158	33	2131	IMG	Human	Infant	Europe	UK
Bifidobacterium longum longum B68	2864575948	2.345	60.203	30	2047	IMG	Human	Infant	Europe	UK
Bifidobacterium longum suis UCD398	2503754040	2.414	60.363	223	2292	IMG	Pig	Unknown
Bifidobacterium longum longum B79	2864596150	2.256	60.025	16	1960	IMG	Human	Infant	Europe	UK
Bifidobacterium longum longum B67	2864573627	2.521	60.321	39	2320	IMG	Human	Infant	Europe	UK
Bifidobacterium longum longum B73	2864586117	2.383	60.191	20	2078	IMG	Human	Infant	Europe	UK
Bifidobacterium longum longum B1	2864478391	2.379	60.035	49	2094	IMG	Human	Infant	Europe	UK
Bifidobacterium longum longum B36	2864520249	2.255	60.053	14	1962	IMG	Human	Infant	Europe	UK
Bifidobacterium longum longum B29	2864505733	2.412	60.073	22	2122	IMG	Human	Infant	Europe	UK
Bifidobacterium longum longum B44	2864534915	2.391	60.01	32	2100	IMG	Human	Infant	Europe	UK
Bifidobacterium longum longum B75	2864590242	2.241	60.094	15	1920	IMG	Human	Infant	Europe	UK
Bifidobacterium longum longum B63	2864566593	2.544	60.337	39	2333	IMG	Human	Infant	Europe	UK
Bifidobacterium longum 35624	2728369391	2.264	60.004	1	1894	IMG	Human	Adult	Europe	Ireland
Bifidobacterium longum infantis SC142	2513237168	2.78	59.451	80	2628	IMG	Human	Infant	America	USA
Bifidobacterium longum longum MC-42	2728368997	2.287	59.812	28	1914	IMG	Human	Infant	Europe	Russia
Bifidobacterium longum infantis B10	2864613026	2.547	59.755	32	2395	IMG	Human	Infant	Europe	UK
Bifidobacterium longum longum B72	2864584046	2.385	60.169	16	2070	IMG	Human	Infant	Europe	UK
Bifidobacterium longum longum B82	2864602274	2.239	60.094	12	1920	IMG	Human	Infant	Europe	UK
Bifidobacterium longum infantis BIC1307292462	2713896934	2.88	59.879	68	2708	IMG	Capsule	Unknown	Europe	Switzerland
Bifidobacterium longum longum F8	GCA_000210755.1	2.385	59.616	1	1682	Genbank	Human	Unknown
Bifidobacterium longum NCC2705	GCA_000007525.1	2.26	60.127	2	1729	Genbank	Human	Infant	America	USA
Bifidobacterium longum longum NCIMB8809	2687453409	2.341	60.106	1	1981	IMG	Human	Infant	Europe	England
Bifidobacterium longum infantis BIB1401242951	2713896939	2.788	59.801	50	2633	IMG	Capsule	Unknown	Europe	Germany
Bifidobacterium longum longum UCD303	2503754033	2.384	60.209	151	2151	IMG	Human	Infant
Bifidobacterium longum infantis B17	2864627637	2.566	59.527	27	2378	IMG	Human	Infant	Europe	UK
Bifidobacterium longum infantis BIB1401272845a	2713896936	2.792	59.811	50	2645	IMG	Capsule	Unknown	Europe	Germany
Bifidobacterium longum longum CMCC P0001	2551306494	2.423	59.751	135	2092	IMG	Human	Infant	Asia	China
Bifidobacterium longum longum SC664	2513237172	2.476	59.736	23	2099	IMG	Human	Infant	America	USA
Bifidobacterium longum 44B	2529293221	2.559	59.705	62	2347	IMG	Human	Infant	America	USA
Bifidobacterium longum infantis CCUG 52486	GCA_000155415.1	2.481	59.506	22	2240	Genbank	Human	Adult	Europe	Italy
Bifidobacterium longum longum B53	2864547950	2.256	60.048	13	1962	IMG	Human	Infant	Europe
Bifidobacterium longum longum B45	2864537016	2.328	60.018	19	2032	IMG	Human	Infant	Europe
Bifidobacterium longum longum B24	2864497267	2.41	60.139	29	2131	IMG	Human	Infant	Europe
Bifidobacterium longum longum B33	2864514199	2.382	60.168	20	2090	IMG	Human	Infant	Europe
Bifidobacterium longum infantis UCD305	2503754031	2.52	59.424	429	2456	IMG	Human	Infant
Bifidobacterium longum longum 1-5B	2588254088	2.368	60.088	25	1933	IMG	Human	Unknown	Europe	Russia
Bifidobacterium longum infantis BIC1401111250	2684622613	2.794	59.813	60	2652	IMG	Human	Infant	Europe	Switzerland
Bifidobacterium longum 105-A	2648501683	2.29	60.063	1	1892	IMG	Human	Unknown	Asia	Japan
Bifidobacterium longum 379	2700989551	2.381	60.215	15	2055	IMG	Human	Unknown	Europe	Russia
Bifidobacterium longum longum VMKB44	2648501187	2.5	60.283	31	2214	IMG	Human	Unknown	Europe	Russia
Bifidobacterium longum infantis UCD301	2503754028	2.698	59.782	293	2684	IMG	Human	Infant
Bifidobacterium longum CBT BG7	2747842550	2.456	60.01	2	2087	IMG	Human	Infant	Asia	Korea
Bifidobacterium breve UCC2003	GCA_000220135.1	2.423	58.733	1	1854	Genbank	Unknown	Unknown
Bifidobacterium longum 2-2B	2531839495	2.626	59.72	141	2500	IMG	Human	Infant	America	USA
Bifidobacterium longum longum JCM 1217	GCA_000196555.1	2.385	60.33	1	1924	Genbank	Human	Adult
Bifidobacterium longum longum B62	2864564429	2.436	60.079	23	2163	IMG	Human	Infant	Europe
Bifidobacterium longum longum B71	2864581961	2.386	60.168	28	2084	IMG	Human	Infant	Europe
Bifidobacterium longum longum 17-1B	2588254089	2.467	60.238	20	1997	IMG	Human	Unknown	Europe	Russia
Bifidobacterium longum longum B5	2864482573	2.378	60.035	45	2076	IMG	Human	Infant	Europe
Bifidobacterium longum longum B41	2864528596	2.378	60.143	28	2093	IMG	Human	Infant	Europe
Bifidobacterium longum infantis UCD304	2503754030	2.468	59.669	433	2464	IMG	Human	Infant
Bifidobacterium longum longum B56	2864551933	2.373	60.123	31	2095	IMG	Human	Infant	Europe
Bifidobacterium longum infantis B13	2864620204	2.549	59.759	26	2393	IMG	Human	Infant	Europe
Bifidobacterium longum longum B14	2864488819	2.383	60.034	52	2097	IMG	Human	Infant	Europe
Bifidobacterium longum longum LMG 13197	2600254982	2.385	60.327	8	2016	IMG	Human	Adult
Bifidobacterium longum DJO10A	GCA_000166895.2	2.375	59.067	120	2017	Genbank	Human	Adult
Bifidobacterium longum infantis CECT 7210	2848051855	2.468	59.941	1	2218	IMG	Human	Infant	Europe	Spain
Bifidobacterium longum longum SC596	2513237171	2.605	59.93	50	2251	IMG	Human	Infant	America	USA
Bifidobacterium longum longum 9	2744054476	2.233	59.979	30	1871	IMG	Probiotic	Unknown	America	USA
Bifidobacterium longum longum CCUG30698	2687453622	2.458	60.217	1	2153	IMG	Human	Adult
Bifidobacterium longum infantis B12	2864617811	2.548	59.757	26	2392	IMG	Human	Infant	Europe
Bifidobacterium longum longum B25	2864499399	2.395	60.135	28	2108	IMG	Human	Infant	Europe
Bifidobacterium longum infantis UCD299	2503754026	2.542	59.383	178	2391	IMG	Human	Infant
Bifidobacterium longum infantis B15	2864622598	2.755	59.81	42	2645	IMG	Human	Infant	Europe
Bifidobacterium longum longum UCD402	2503754037	2.069	60.234	265	1850	IMG	Human	Infant
Bifidobacterium longum longum 7	2744054475	2.233	59.979	30	1868	IMG	Probiotic	Unknown	America	USA
Bifidobacterium longum longum UCD401	2503754036	2.256	60.076	197	1988	IMG	Human	Unknown
Bifidobacterium longum BXY01	2585427648	2.481	59.82	1	1997	IMG	Human	Unknown	Asia	China
Bifidobacterium longum longum 7-1B	2588254090	2.407	59.812	34	1953	IMG	Human	Unknown	Europe	Russia
Bifidobacterium longum infantis UCD298	2503754025	2.676	59.805	330	2620	IMG	Human	Infant
Bifidobacterium longum longum B59	2864558056	2.385	60.131	37	2119	IMG	Human	Infant	Europe
Bifidobacterium longum 1-6B	2537561879	2.687	59.635	171	2519	IMG	Human	Infant	America	USA
Bifidobacterium longum longum B31	2864509982	2.412	60.071	30	2125	IMG	Human	Infant	Europe
Bifidobacterium longum longum B64	2864568927	2.55	60.336	37	2337	IMG	Human	Infant	Europe
Bifidobacterium longum 35B	2529293225	2.514	60.093	131	2327	IMG	Human	Infant	America	USA
Bifidobacterium longum AGR2137	2524614683	2.27	59.859	49	1971	IMG	Bovine	Infant
Bifidobacterium longum suis LMG 21814	2600254974	2.336	59.958	36	2068	IMG	Pig	Unknown
Bifidobacterium longum infantis B19	2864632415	2.584	59.449	21	2396	IMG	Human	Infant	Europe
Bifidobacterium longum suis UCD389	2503754038	2.312	59.83	228	2155	IMG	Unknown	Unknown
Bifidobacterium longum infantis B78	2864637115	2.515	59.688	28	2286	IMG	Human	Infant	Europe
Bifidobacterium longum suis UCD399	2503754041	2.604	59.697	175	2387	IMG	Pig	Unknown
Bifidobacterium longum longum B20	2864490917	2.411	60.07	27	2111	IMG	Human	Infant	Europe
Bifidobacterium longum longum GT15	2630968552	2.338	59.967	1	1980	IMG	Human	Adult	Europe	Russia
Bifidobacterium longum longum B80	2864598111	2.213	60.058	17	1927	IMG	Human	Infant	Europe
Bifidobacterium longum suis DSM 20211	2636416037	2.393	60.011	1	2090	IMG	Pig	Unknown
Bifidobacterium longum E18	2528768018	2.373	59.957	1	1936	IMG	Human	Adult	Europe	Germany
Bifidobacterium longum infantis BIC1401212621a	2713896937	2.792	59.819	51	2647	IMG	Capsule	Unknown	Europe	Switzerland
Bifidobacterium longum longum B74	2864588196	2.348	60.27	17	2045	IMG	Human	Infant	Europe
Bifidobacterium longum longum EK13	2609459991	2.475	60.014	39	2153	IMG	Human	Unknown	Europe	Russia
Bifidobacterium longum BORI	2872049758	2.311	59.939	1	1953	IMG	Human	Infant	Asia	Korea
Bifidobacterium longum longum B76	2864592163	2.318	60.125	19	2026	IMG	Human	Infant	Europe
Bifidobacterium longum longum UCD400	2503754035	2.268	60.097	185	2023	IMG	Human	Unknown
Bifidobacterium longum longum B81	2864600039	2.434	59.82	193	2234	IMG	Human	Infant	Europe
Bifidobacterium longum suis DSM 20211-B	2690315693	2.362	60.049	62	2091	IMG	Pig	Unknown
Bifidobacterium longum longum DSM 20219	2634166334	2.449	60.251	6	2105	IMG	Human	Adult
Bifidobacterium longum longum B39	2864524597	2.31	60.18	18	2009	IMG	Human	Infant	Europe
Bifidobacterium longum infantis 157F	GCA_000196575.1	2.409	60.075	3	1999	Genbank	Human	Infant
Bifidobacterium longum M12	-	2.279	59.703	74	1888	Isolate	Human	Adult	America	Chile
Bifidobacterium longum D4	-	2.348	59.732	74	1927	Isolate	Human	Adult	America	Chile
Bifidobacterium longum S3	-	2.265	59.946	35	1841	Isolate	Human	Adult	America	Chile
Bifidobacterium longum E1	-	2.486	60.334	39	2131	Isolate	Human	Adult	America	Chile
