# Supplementary material for: Comparative Genomic Analysis of Novel Bifidobacterium longum subsp. longum Strains Reveals Functional Divergence in the Human Gut Microbiota
Source: Microorganisms. 2021 Sep 8;9(9):1906. doi: 10.3390/microorganisms9091906 (PMC8470182; doi:10.3390/microorganisms9091906)
Supplement: Supplementary file 1 [file microorganisms-09-01906-s001.zip › Supplementary Table S3.xlsx]

## Sheet: Summary
Isolate	plasmidSpades comments	Platon results comments	# of contigs predicted by plasmidSpades	# of contigs predicted by Platon	# of PLSDB plasmid matches
D4	Plasmid contigs succesfully predicted	Plasmid contigs succesfully predicted	4	2	11
E1	Large plasmid prediction, possibly unreliable	Plasmid contigs succesfully predicted	8	4	2
M12	Plasmid contigs succesfully predicted	No plasmid contigs predicted	13	0	0
S3	Unable to predict plasmid contigs	No plasmid contigs predicted	0	0	0

## Sheet: Assemblied plasmids detailes
Sample	Prediction software	Contig	Length	Coverage
D4	plasmidSpades	NODE_1_length_6617_cov_290.593529_component_0	6617	290.594
		NODE_2_length_6302_cov_249.778300_component_1	6302	249.778
		NODE_3_length_3807_cov_148.623913_component_2	3807	148.624
		NODE_4_length_1532_cov_280.594306_component_3	1532	280.594
D4	Platon	NODE_14_length_6617_cov_292.792758	6617	292.793
		NODE_16_length_3807_cov_149.613859	3807	149.614
E1	plasmidSpades	NODE_1_length_311212_cov_31.564495_component_0	311212	31.5645
		NODE_2_length_183156_cov_28.268039_component_0	183156	28.268
		NODE_3_length_10277_cov_105.073892_component_1	10277	105.074
		NODE_4_length_2723_cov_65.226502_component_0	2723	65.2265
		NODE_5_length_1681_cov_47.370656_component_0	1681	47.3707
		NODE_6_length_361_cov_23.072650_component_0	361	23.0726
		NODE_7_length_280_cov_18.836601_component_0	280	18.8366
		NODE_8_length_275_cov_78.878378_component_0	275	78.8784
E1	Platon	NODE_3_length_396273_cov_20.937460	396273	20.9375
		NODE_12_length_10277_cov_106.069951	10277	106.07
		NODE_14_length_4035_cov_125.219038	4035	125.219
		NODE_15_length_2354_cov_380.348900	2354	380.349
M12	plasmidSpades	NODE_1_length_130932_cov_25.805711_component_0	130932	25.8057
		NODE_2_length_19337_cov_25.051480_component_1	19337	25.0515
		NODE_3_length_2544_cov_56.936285_component_0	2544	56.9363
		NODE_4_length_1886_cov_36.665151_component_0	1886	36.6652
		NODE_5_length_1637_cov_92.933775_component_0	1637	92.9338
		NODE_6_length_1440_cov_50.377761_component_1	1440	50.3778
		NODE_7_length_647_cov_22.615385_component_0	647	22.6154
		NODE_8_length_313_cov_21.344086_component_0	313	21.3441
		NODE_9_length_255_cov_51.882812_component_0	255	51.8828
		NODE_10_length_253_cov_24.285714_component_0	253	24.2857
		NODE_11_length_253_cov_15.420635_component_0	253	15.4206
		NODE_12_length_251_cov_18.322581_component_0	251	18.3226
		NODE_13_length_246_cov_39.588235_component_0	246	39.5882

## Sheet: D4 PLSDB matches
Percentage of identity	Shared hashes	Median multiplicity	p-value	Topology	Plasmid accession	Description	Length (bp)	Predicted contigs source
99.7909	957	1	0	circular	NZ_CP010414.1	Bifidobacterium breve strain BR3 plasmid pBR3, complete sequence	4891	plasmidSpades
99.2346	851	1	0	circular	NC_017222.1	Bifidobacterium longum subsp. longum KACC 91563 plasmid BLNIAS_P2, complete sequence	6230	plasmidSpades
99.8649	972	1	0	circular	NC_019200.1	Bifidobacterium longum plasmid pSP02, complete sequence	4896	plasmidSpades
99.761	951	1	0	circular	NC_011332.1	Bifidobacterium bifidum plasmid pB80, complete sequence	4898	plasmidSpades
99.8795	975	1	0	circular	NC_010857.1	Bifidobacterium longum plasmid p6043A, complete sequence	4896	plasmidSpades
99.5415	908	1	0	circular	NC_004978.1	Bifidobacterium longum KJ plasmid pKJ50, complete sequence	4960	plasmidSpades
99.5519	910	1	0	circular	NC_010164.1	Bifidobacterium sp. A24 plasmid pBIFA24, complete sequence	4892	plasmidSpades
99.8403	967	1	0	circular	NC_010861.1	Bifidobacterium longum plasmid p6043B, complete sequence	3680	plasmidSpades
99.2899	861	1	0	circular	NC_004769.1	Bifidobacterium longum plasmid PNAC2, complete sequence	3684	plasmidSpades
99.6037	920	1	0	circular	NC_006997.1	Bifidobacterium longum plasmid pMG1, complete sequence	3682	plasmidSpades
99.8452	968	1	0	circular	NC_015053.1	Bifidobacterium longum subsp. infantis 157F plasmid p157F-NC1, complete sequence	4895	plasmidSpades
99.8795	975	1	0	circular	NC_010857.1	Bifidobacterium longum plasmid p6043A, complete sequence	4896	Platon
99.8649	972	1	0	circular	NC_019200.1	Bifidobacterium longum plasmid pSP02, complete sequence	4896	Platon
99.8452	968	1	0	circular	NC_015053.1	Bifidobacterium longum subsp. infantis 157F plasmid p157F-NC1, complete sequence	4895	Platon
99.8403	967	1	0	circular	NC_010861.1	Bifidobacterium longum plasmid p6043B, complete sequence	3680	Platon
99.7909	957	1	0	circular	NZ_CP010414.1	Bifidobacterium breve strain BR3 plasmid pBR3, complete sequence	4891	Platon
99.761	951	1	0	circular	NC_011332.1	Bifidobacterium bifidum plasmid pB80, complete sequence	4898	Platon
99.6037	920	1	0	circular	NC_006997.1	Bifidobacterium longum plasmid pMG1, complete sequence	3682	Platon
99.5519	910	1	0	circular	NC_010164.1	Bifidobacterium sp. A24 plasmid pBIFA24, complete sequence	4892	Platon
99.5415	908	1	0	circular	NC_004978.1	Bifidobacterium longum KJ plasmid pKJ50, complete sequence	4960	Platon
99.2899	861	1	0	circular	NC_004769.1	Bifidobacterium longum plasmid PNAC2, complete sequence	3684	Platon
99.2346	851	1	0	circular	NC_017222.1	Bifidobacterium longum subsp. longum KACC 91563 plasmid BLNIAS_P2, complete sequence	6230	Platon

## Sheet: E1 PLSDB matches
Percentage of identity	Shared hashes	Median multiplicity	p-value	Topology	Plasmid accession	Description	Length (bp)	Predicted contigs source
99.1166	830	1	0	circular	NC_004768.1	Bifidobacterium longum plasmid pNAC3, complete sequence	10224	plasmidSpades
99.9666	993	1	0	circular	NZ_KP691636.1	Bifidobacterium longum subsp. longum 1-6B plasmid p1-6B1, complete sequence	3919	Platon
99.1166	830	1	0	circular	NC_004768.1	Bifidobacterium longum plasmid pNAC3, complete sequence	10224	Platon
