# Supplementary material for: Comparative Genomic Analysis of Novel Bifidobacterium longum subsp. longum Strains Reveals Functional Divergence in the Human Gut Microbiota
Source: Microorganisms. 2021 Sep 8;9(9):1906. doi: 10.3390/microorganisms9091906 (PMC8470182; doi:10.3390/microorganisms9091906)
Supplement: Supplementary file 1 [file microorganisms-09-01906-s001.zip › Supplementary Table S4.xlsx]

## Sheet: D4_blast
Sample	Platon assembly contig (query)	Query length	PlasmidSpades contig (subject)	Subject length	Identity	Length	Evalue	Coverage
D4	NODE_14_length_6617_cov_292.792758	6617	NODE_1_length_6617_cov_290.593529_component_0	6617	100	6617	0	100
	NODE_14_length_6617_cov_292.792758	6617	NODE_1_length_6617_cov_290.593529_component_0	6617	100	127	5.59e-62	100
	NODE_14_length_6617_cov_292.792758	6617	NODE_1_length_6617_cov_290.593529_component_0	6617	100	127	5.59e-62	100
	NODE_14_length_6617_cov_292.792758	6617	NODE_3_length_3807_cov_148.623913_component_2	3807	69.61	770	4.58e-82	22
	NODE_14_length_6617_cov_292.792758	6617	NODE_3_length_3807_cov_148.623913_component_2	3807	69.085	634	1.31e-63	22
	NODE_14_length_6617_cov_292.792758	6617	NODE_3_length_3807_cov_148.623913_component_2	3807	80.952	63	7.29e-10	22
	NODE_16_length_3807_cov_149.613859	3807	NODE_3_length_3807_cov_148.623913_component_2	3807	100	2870	0	100
	NODE_16_length_3807_cov_149.613859	3807	NODE_3_length_3807_cov_148.623913_component_2	3807	100	1064	0	100
	NODE_16_length_3807_cov_149.613859	3807	NODE_3_length_3807_cov_148.623913_component_2	3807	98.113	53	2.03e-20	100
	NODE_16_length_3807_cov_149.613859	3807	NODE_1_length_6617_cov_290.593529_component_0	6617	69.61	770	2.63e-82	38
	NODE_16_length_3807_cov_149.613859	3807	NODE_1_length_6617_cov_290.593529_component_0	6617	69.085	634	7.55e-64	38
	NODE_16_length_3807_cov_149.613859	3807	NODE_1_length_6617_cov_290.593529_component_0	6617	80.952	63	4.19e-10	38
E1	NODE_3_length_396273_cov_20.937460	396273	NODE_1_length_311212_cov_31.564495_component_0	311212	73.149	689	1.22e-101	0
	NODE_3_length_396273_cov_20.937460	396273	NODE_1_length_311212_cov_31.564495_component_0	311212	100	127	9.42e-59	0
	NODE_3_length_396273_cov_20.937460	396273	NODE_1_length_311212_cov_31.564495_component_0	311212	79.781	183	1.15e-38	0
	NODE_3_length_396273_cov_20.937460	396273	NODE_2_length_183156_cov_28.268039_component_0	183156	65.366	846	4.88e-37	0
	NODE_3_length_396273_cov_20.937460	396273	NODE_2_length_183156_cov_28.268039_component_0	183156	76.577	111	1.31e-12	0
	NODE_3_length_396273_cov_20.937460	396273	NODE_2_length_183156_cov_28.268039_component_0	183156	78.495	93	4.58e-12	0
	NODE_3_length_396273_cov_20.937460	396273	NODE_4_length_2723_cov_65.226502_component_0	2723	77.382	137	9.43e-21	0
	NODE_12_length_10277_cov_106.069951	10277	NODE_3_length_10277_cov_105.073892_component_1	10277	100	10277	0	100
	NODE_12_length_10277_cov_106.069951	10277	NODE_3_length_10277_cov_105.073892_component_1	10277	100	127	2.44e-60	100
	NODE_12_length_10277_cov_106.069951	10277	NODE_3_length_10277_cov_105.073892_component_1	10277	100	127	2.44e-60	100
	NODE_14_length_4035_cov_125.219038	4035	NODE_3_length_10277_cov_105.073892_component_1	10277	72.385	478	8.93e-55	12
	NODE_14_length_4035_cov_125.219038	4035	NODE_3_length_10277_cov_105.073892_component_1	10277	91.176	34	6.44e-06	12
