# Supplementary material for: Comparative Genomic Analysis of Novel Bifidobacterium longum subsp. longum Strains Reveals Functional Divergence in the Human Gut Microbiota
Source: Microorganisms. 2021 Sep 8;9(9):1906. doi: 10.3390/microorganisms9091906 (PMC8470182; doi:10.3390/microorganisms9091906)
Supplement: Supplementary file 1 [file microorganisms-09-01906-s001.zip › Supplementary Table S5.xlsx]

## Sheet: Supplementary table 4
sample	MGE_number	Name	Prediction method	Type	Length	Depth	E-value	Sequence identity	Coverage	Gaps	Substitution	Contig	start	stop
D4	1	ISBlo2	alignment to reference	Insertion sequence	2456	78.941788	0	0.9967426710097719	0.9995926680244399	1	7	NODE_1_length_485924_cov_78.941788	78373	80828
D4	5	ISBlo3	alignment to reference	Insertion sequence	1480	54.833185	0	0.9966216216216216	1	0	5	NODE_2_length_481492_cov_54.833185	195712	197191
D4	14	ISBlo15	alignment to reference	Insertion sequence	1594	292.792758	0	0.9441656210790464	0.9993722536095417	1	88	NODE_14_length_6617_cov_292.792758	1582	3175
E1	4	ISCx1	alignment to reference	Insertion sequence	536	19.075414	0	1	1	0	0	NODE_4_length_355978_cov_19.075414	123323	123858
E1	7	ISBlo4	alignment to reference	Insertion sequence	1399	29.36699	0	0.9985704074338814	1	0	2	NODE_5_length_332834_cov_29.366990	212264	213662
M12	1	ISBlo8	alignment to reference	Insertion sequence	1391	18.253576	0	0.9836763662171752	0.9865056818181818	19	4	NODE_1_length_473023_cov_18.253576	289500	290890
M12	6	ISBlo8	alignment to reference	Insertion sequence	1391	14.326698	0	0.9836763662171752	0.9865056818181818	19	4	NODE_2_length_380919_cov_14.326698	251986	253376
M12	9	ISBlo4	alignment to reference	Insertion sequence	1399	14.976848	0	0.9964260185847034	1	0	5	NODE_5_length_172421_cov_14.976848	104826	106224
S3	1	ISBlo12	alignment to reference	Insertion sequence	2003	28.064296	0	1	1	0	0	NODE_1_length_957930_cov_28.064296	334426	336428
S3	2	ISBlo3	alignment to reference	Insertion sequence	1480	28.064296	0	0.995945945945946	1	0	6	NODE_1_length_957930_cov_28.064296	765843	767322
S3	14	ISBlo4	alignment to reference	Insertion sequence	1399	169.524371	0	0.9985704074338814	1	0	2	NODE_9_length_1399_cov_169.524371	1	1399
